# Supplementary material for: Pedoclimatic Conditions Influence the Morphological, Phytochemical and Biological Features of Mentha pulegium L
Source: Plants (Basel). 2022 Dec 21;12(1):24. doi: 10.3390/plants12010024 (PMC9824027; doi:10.3390/plants12010024)
Supplement: Supplementary file 1 [file plants-12-00024-s001.zip]

Archive with 1 entries (1 files):
- plants-2068352-supplementary.pdf
